# Supplementary material for: Procedure for Handling and Storage of Onchocerca volvulus Microfilariae Obtained from Skin Snips for Downstream Genetic Work
Source: Trop Med Infect Dis. 2023 Sep 12;8(9):445. doi: 10.3390/tropicalmed8090445 (PMC10536066; doi:10.3390/tropicalmed8090445)
Supplement: Supplementary file 1 [file tropicalmed-08-00445-s001.zip]

Archive with 1 entries (1 files):
- tropicalmed-2583067-supplementary.pdf
